# Supplementary material for: Distribution Characteristics and Restoration Application of Vegetation in Chengcun Bay Surrounding Areas of Yangjiang City
Source: Int J Environ Res Public Health. 2022 Aug 20;19(16):10399. doi: 10.3390/ijerph191610399 (PMC9408589; doi:10.3390/ijerph191610399)
Supplement: Supplementary file 1 [file ijerph-19-10399-s001.zip]

Archive with 1 entries (1 files):
- ijerph-1816383-supplementary.pdf
